# Supplementary material for: Structured reporting of x-rays for atraumatic shoulder pain: advantages over free text?
Source: BMC Med Imaging. 2018 Jul 3;18:20. doi: 10.1186/s12880-018-0262-8 (PMC6029150; doi:10.1186/s12880-018-0262-8)
Supplement: Supplementary file 1 — Table S1. Raw data of report ratings by referring physicians. (XLS 43 kb) [file 12880_2018_262_MOESM1_ESM.xls]

## Sheet: Sheet1
id	token	submitdate	lastpage	startlanguage	startdate	datestamp	Initialen	Befund_ID	I1_Arthrose	I2_Impingement_TC_Akromion	I3_weiterer_relevanter_Inhalt	F1_Gliederung_hilfreich	F2_Umfang_angemessen	F3_sprachlich_gut_verständlich	K1_Klinische_Frage_beantwortet	K2_weiteres_klinisches_Vorgehen	Gesamtqualität	Anmerkungen	Strukturiert_konv
4		2016-03-29 16:46:15	6	de	2016-03-29 16:35:16	2016-03-29 16:46:15	FS	1	3	6	5	3	8	4	6	7	A3	Bigliani nicht klassifiziertgroßen Fokus auf Frakturzeichen - dies war nicht gefragt und eher nicht relevant	0
5		2016-03-29 16:49:42	6	de	2016-03-29 16:47:05	2016-03-29 16:49:42	FS	2	10	10	10	10	10	10	10	10	A5		0
6		2016-03-29 16:52:21	6	de	2016-03-29 16:49:48	2016-03-29 16:52:21	FS	3	8	9	10	10	10	10	8	10	A4		0
7		2016-03-29 16:57:03	6	de	2016-03-29 16:52:32	2016-03-29 16:57:03	FS	4	10	10	10	8	8	10	10	10	A5	zu viel Hervorgehoben/ Unterstrichen/ Fett	1
8		2016-03-29 16:59:16	6	de	2016-03-29 16:57:18	2016-03-29 16:59:16	FS	5	10	10	10	10	10	10	10	10	A5		1
9		2016-03-29 17:02:00	6	de	2016-03-29 16:59:22	2016-03-29 17:02:00	FS	6	3	1	3	3	3	9	8	6	A3	Frakturfrae beantwortet, Schmerzen aber nach Ausschluß der Fraktur nicht weiter erörtert	0
10		2016-03-29 17:05:01	6	de	2016-03-29 17:02:06	2016-03-29 17:05:01	FS	7	10	9	9	9	10	10	10	10	A5	Weite des Subakromialraums in cm wäre hilfreich	1
11		2016-03-29 17:08:10	6	de	2016-03-29 17:05:08	2016-03-29 17:08:10	FS	8	10	10	9	9	10	10	9	10	A5	Normbereich Subacroialraum hilfreichgemessene Weite AC spalt wäre hilfreich	1
12		2016-03-29 17:11:30	6	de	2016-03-29 17:08:16	2016-03-29 17:11:30	FS	9	10	9	10	8	10	9	10	10	A5		1
13		2016-03-29 17:13:23	6	de	2016-03-29 17:11:39	2016-03-29 17:13:23	FS	10	10	9	10	8	10	9	10	10	A5		1
14		2016-03-29 17:15:57	6	de	2016-03-29 17:13:35	2016-03-29 17:15:57	FS	11	5	3	5	3	6	8	3	4	A2	wenig detail Information vorhanden	0
15		2016-03-29 17:19:45	6	de	2016-03-29 17:16:06	2016-03-29 17:19:45	FS	12	4	5	4	2	3	2	7	7	A3	nicht übersichtlich	0
16		2016-03-29 17:23:52	6	de	2016-03-29 17:19:53	2016-03-29 17:23:52	FS	13	10	9	5	8	10	10	8	7	A4	Hinweise bzw genauere Aussage bzgl. Zeichen einer Humerusnekrose wünschenswert/hilfreich bei Z.n CX und Neplasi	1
17		2016-03-29 17:26:29	6	de	2016-03-29 17:24:01	2016-03-29 17:26:29	FS	14	3	1	2	4	3	10	8	5	A3	wenn reiner Frakturausschluss dann hilfreich, ansonsten bei sonstigen Schmerzen nicht ausreichender Befund	0
18		2016-03-29 17:28:04	6	de	2016-03-29 17:26:40	2016-03-29 17:28:04	FS	15	10	10	10	10	10	10	10	10	A5		1
19		2016-03-29 17:30:37	6	de	2016-03-29 17:28:14	2016-03-29 17:30:37	FS	16	2	3	7	2	3	8	3	3	A2		0
20		2016-03-29 17:41:26	6	de	2016-03-29 17:39:24	2016-03-29 17:41:26	FS	17	6	7	7	4	7	9	8	8	A4		0
21		2016-03-29 17:44:43	6	de	2016-03-29 17:41:32	2016-03-29 17:44:43	FS	18	9	8	9	5	9	8	9	9	A4	Befund gut - Gliederung unübersichtlich	0
22		2016-03-29 17:46:36	6	de	2016-03-29 17:44:50	2016-03-29 17:46:36	FS	19	4	9	8	3	8	7	8	6	A3		0
23		2016-03-29 17:48:20	6	de	2016-03-29 17:46:45	2016-03-29 17:48:20	FS	20	2	2	2	2	1	8	3	2	A1	Befund zu knapp und nicht ausführlich genug	0
24		2016-03-29 18:09:20	6	de	2016-03-29 18:03:21	2016-03-29 18:09:20	FS	21	4	9	7	6	7	8	7	8	A3		0
25		2016-03-29 18:12:28	6	de	2016-03-29 18:09:29	2016-03-29 18:12:28	FS	22	8	5	3	4	6	9	6	6	A2	keine details bzgl. OP - osteoynthese, anker, nagelkeine details bzgl. stellunggrad d. Arthrose	0
26		2016-03-29 18:15:01	6	de	2016-03-29 18:12:35	2016-03-29 18:15:01	FS	23	9	10	9	10	10	10	10	10	A5		1
27		2016-03-29 18:17:57	6	de	2016-03-29 18:15:10	2016-03-29 18:17:57	FS	24	10	9	10	9	10	10	10	10	A5	klinische Korrelation empfohlen - nicht notwendig dies zu erwähnen - is eigentlich klar	1
28		2016-03-29 18:24:59	6	de	2016-03-29 18:18:07	2016-03-29 18:24:59	FS	25	5	7	6	3	6	5	8	9	A3	keine klare Gliederung, insb bzgl. der Fragestellung	0
29		2016-03-29 18:28:15	6	de	2016-03-29 18:25:09	2016-03-29 18:28:15	FS	26	10	10	10	8	10	10	10	10	A5	viel fett markiertklinische Korrelation ist eigentlich klar	1
30		2016-03-29 18:29:52	6	de	2016-03-29 18:28:55	2016-03-29 18:29:52	FS	27	10	10	10	10	10	10	10	10	A5		1
31		2016-03-29 18:31:53	6	de	2016-03-29 18:30:01	2016-03-29 18:31:53	FS	28	8	10	8	5	8	9	9	10	A4		0
32		2016-03-29 18:34:02	6	de	2016-03-29 18:31:58	2016-03-29 18:34:02	FS	29	5	2	2	3	3	8	3	5	A2		0
33		2016-03-29 18:35:49	6	de	2016-03-29 18:34:19	2016-03-29 18:35:49	FS	30	10	10	10	10	10	10	10	10	A5		1
34		2016-03-29 18:38:06	6	de	2016-03-29 18:35:57	2016-03-29 18:38:06	FS	31	7	9	10	3	9	5	9	10	A4		0
35		2016-03-29 18:40:18	6	de	2016-03-29 18:38:16	2016-03-29 18:40:18	FS	32	2	3	4	3	3	9	7	7	A3	zu knapp und ungenau	0
36		2016-03-29 18:47:20	6	de	2016-03-29 18:46:29	2016-03-29 18:47:20	FS	33	10	10	10	10	10	10	10	10	A5		1
37		2016-03-29 19:08:22	6	de	2016-03-29 19:07:10	2016-03-29 19:08:22	FS	34	10	10	10	9	10	10	10	10	A5		1
38		2016-03-29 19:09:46	6	de	2016-03-29 19:08:30	2016-03-29 19:09:46	FS	35	10	10	10	10	10	10	10	10	A5		1
39		2016-03-29 19:11:46	6	de	2016-03-29 19:09:54	2016-03-29 19:11:46	FS	36	8	9	9	4	9	9	10	10	A4		0
40		2016-03-29 19:16:07	6	de	2016-03-29 19:15:13	2016-03-29 19:16:07	FS	37	10	10	10	10	10	10	10	10	A5		1
41		2016-03-29 19:17:13	6	de	2016-03-29 19:16:15	2016-03-29 19:17:13	FS	38	10	10	10	10	10	10	10	10	A5		1
42		2016-03-29 19:18:33	6	de	2016-03-29 19:17:18	2016-03-29 19:18:33	FS	39	10	10	10	10	10	10	10	10	A5		1
43		2016-03-29 19:22:57	6	de	2016-03-29 19:21:36	2016-03-29 19:22:57	FS	40	10	8	10	10	9	10	9	10	A4	Abstand Acromion vs. Humerus angeben	1
44		2016-03-29 19:25:36	6	de	2016-03-29 19:23:04	2016-03-29 19:25:36	FS	41	5	7	5	3	8	8	7	8	A3		0
45		2016-03-29 19:27:17	6	de	2016-03-29 19:25:42	2016-03-29 19:27:17	FS	42	10	10	10	10	10	10	10	10	A5		1
46		2016-03-29 19:28:58	6	de	2016-03-29 19:27:27	2016-03-29 19:28:58	FS	43	10	10	10	10	10	10	10	10	A5		1
47		2016-03-29 19:33:48	6	de	2016-03-29 19:32:56	2016-03-29 19:33:48	FS	44	10	10	10	10	10	10	10	10	A5		1
48		2016-03-29 19:36:33	6	de	2016-03-29 19:33:54	2016-03-29 19:36:33	FS	45	2	1	2	1	3	1	5	3	A2	zu unpräziese, nicht strukturiert, nicht vollständig	0
49		2016-03-29 19:40:10	6	de	2016-03-29 19:36:41	2016-03-29 19:40:10	FS	46	8	10	8	3	10	8	10	10	A4		0
50		2016-03-29 19:41:51	6	de	2016-03-29 19:40:17	2016-03-29 19:41:51	FS	47	9	10	10	10	10	9	10	10	A5		1
51		2016-03-29 19:44:04	6	de	2016-03-29 19:41:58	2016-03-29 19:44:04	FS	48	7	7	2	5	3	10	5	7	A3	AC Gelenk fehlt, kein beschreibung fraktur, keine angabe sonstige befunde	0
52		2016-03-29 19:46:49	6	de	2016-03-29 19:44:10	2016-03-29 19:46:49	FS	49	10	7	4	5	7	9	5	7	A3	ausriss nicht kommentiert, grad der ACG arthrose	0
53		2016-03-29 19:49:10	6	de	2016-03-29 19:46:55	2016-03-29 19:49:10	FS	50	9	10	7	3	8	9	10	10	A4		0
54		2016-03-29 19:50:59	6	de	2016-03-29 19:49:15	2016-03-29 19:50:59	FS	51	3	3	3	2	3	9	3	3	A2		0
55		2016-03-29 20:00:03	6	de	2016-03-29 19:58:54	2016-03-29 20:00:03	FS	52	10	10	10	10	10	10	10	10	A5		1
56		2016-03-29 20:02:01	6	de	2016-03-29 20:00:07	2016-03-29 20:02:01	FS	53	8	10	10	5	10	10	10	10	A4		0
57		2016-03-29 20:03:13	6	de	2016-03-29 20:02:08	2016-03-29 20:03:13	FS	54	10	10	10	10	10	10	10	10	A5		1
58		2016-03-29 20:04:17	6	de	2016-03-29 20:03:19	2016-03-29 20:04:17	FS	55	10	10	10	10	10	10	10	10	A5		1
59		2016-03-29 20:09:51	6	de	2016-03-29 20:08:15	2016-03-29 20:09:51	FS	56	2	2	1	2	1	8	2	4	A1		0
60		2016-03-29 20:10:58	6	de	2016-03-29 20:09:56	2016-03-29 20:10:58	FS	57	10	10	10	10	10	10	10	10	A5		1
61		2016-03-29 20:12:21	6	de	2016-03-29 20:11:04	2016-03-29 20:12:21	FS	58	10	8	10	10	10	10	10	10	A5		1
62		2016-03-29 20:14:01	6	de	2016-03-29 20:12:26	2016-03-29 20:14:01	FS	59	10	9	10	10	10	10	10	10	A5	weite AC Gelenk?	1
63		2016-03-29 20:16:44	6	de	2016-03-29 20:14:11	2016-03-29 20:16:44	FS	60	6	8	8	5	8	7	8	8	A4		0
64		2016-03-29 20:18:03	6	de	2016-03-29 20:16:50	2016-03-29 20:18:03	FS	61	10	9	10	10	10	10	10	10	A5		1
65		2016-03-29 20:20:27	6	de	2016-03-29 20:18:08	2016-03-29 20:20:27	FS	62	7	7	10	2	10	3	9	8	A3	schwierig zu verstehen, unklare und vage formulierung	0
69		2016-04-02 21:15:15	6	de	2016-04-02 21:12:56	2016-04-02 21:15:15	DP	1	1	10	8	2	5	1	8	4	A2		0
70		2016-04-02 21:17:39	6	de	2016-04-02 21:15:35	2016-04-02 21:17:39	DP	2	8	10	9	8	7	8	8	10	A4		0
71		2016-04-02 21:18:44	6	de	2016-04-02 21:17:47	2016-04-02 21:18:44	DP	3	10	10	10	10	10	10	10	10	A5		0
72		2016-04-02 21:20:22	6	de	2016-04-02 21:19:05	2016-04-02 21:20:22	DP	4	10	10	10	10	10	10	10	10	A5		1
73		2016-04-02 21:21:10	6	de	2016-04-02 21:20:27	2016-04-02 21:21:10	DP	5	10	10	10	10	10	10	10	10	A5		1
74		2016-04-02 21:22:19	6	de	2016-04-02 21:21:15	2016-04-02 21:22:19	DP	6	1	1	2	1	1	7	5	3	A1		0
75		2016-04-02 21:23:14	6	de	2016-04-02 21:22:25	2016-04-02 21:23:14	DP	7	10	10	10	10	10	10	10	10	A5		1
76		2016-04-02 21:23:59	6	de	2016-04-02 21:23:18	2016-04-02 21:23:59	DP	8	10	10	10	10	10	10	10	10	A5		1
77		2016-04-02 21:25:26	6	de	2016-04-02 21:24:03	2016-04-02 21:25:26	DP	9	10	10	10	10	10	10	10	10	A5		1
78		2016-04-02 21:26:09	6	de	2016-04-02 21:25:30	2016-04-02 21:26:09	DP	10	10	10	10	10	10	10	10	10	A5		1
79		2016-04-02 21:27:19	6	de	2016-04-02 21:26:12	2016-04-02 21:27:19	DP	11	5	1	4	1	1	10	3	3	A2	Kurz und knackig ist gut, aber das ist zu kurz	0
80		2016-04-02 21:28:27	6	de	2016-04-02 21:27:24	2016-04-02 21:28:27	DP	12	6	8	8	3	8	6	8	5	A3		0
81		2016-04-02 21:29:05	6	de	2016-04-02 21:28:31	2016-04-02 21:29:05	DP	12	10	10	10	10	10	10	10	10	A5		1
82		2016-04-02 21:29:48	6	de	2016-04-02 21:29:08	2016-04-02 21:29:48	DP	14	1	1	2	1	1	2	3	2	A1		0
83		2016-04-02 21:30:31	6	de	2016-04-02 21:29:53	2016-04-02 21:30:31	DP	15	10	10	10	6	10	10	10	10	A5		1
84		2016-04-02 21:31:13	6	de	2016-04-02 21:30:35	2016-04-02 21:31:12	DP	16	1	1	1	1	1	1	1	1	A1		0
85		2016-04-02 21:32:10	6	de	2016-04-02 21:31:17	2016-04-02 21:32:10	DP	17	1	2	2	1	1	3	2	3	A2		0
86		2016-04-02 21:33:25	6	de	2016-04-02 21:32:15	2016-04-02 21:33:25	DP	18	7	8	8	3	9	3	6	5	A3	Die vielen Abkürzungen und mangelnde Groß- / Kleinschreibung macht den Befund schwer interpretierbar	0
87		2016-04-02 21:34:26	6	de	2016-04-02 21:33:29	2016-04-02 21:34:26	DP	19	3	6	5	2	2	4	5	5	A2		0
88		2016-04-02 21:35:06	6	de	2016-04-02 21:34:36	2016-04-02 21:35:06	DP	20	1	1	1	1	1	1	1	1	A1		0
89		2016-04-02 21:36:00	6	de	2016-04-02 21:35:10	2016-04-02 21:36:00	DP	21	2	3	3	3	4	3	4	3	A2		0
90		2016-04-02 21:36:59	6	de	2016-04-02 21:36:23	2016-04-02 21:36:59	DP	22	2	2	3	1	3	2	4	2	A2		0
91		2016-04-02 21:37:34	6	de	2016-04-02 21:37:14	2016-04-02 21:37:34	DP	23	10	10	10	10	10	10	10	10	A5		1
92		2016-04-02 21:38:12	6	de	2016-04-02 21:37:38	2016-04-02 21:38:12	DP	24	10	10	10	10	10	10	10	10	A5		1
93		2016-04-02 21:38:58	6	de	2016-04-02 21:38:16	2016-04-02 21:38:58	DP	25	2	3	4	2	4	2	4	2	A2		0
94		2016-04-02 21:40:32	6	de	2016-04-02 21:39:02	2016-04-02 21:40:32	DP	26	10	10	10	10	10	10	10	10	A5		1
95		2016-04-02 21:41:07	6	de	2016-04-02 21:40:36	2016-04-02 21:41:07	DP	27	10	10	10	10	10	10	10	10	A5		1
96		2016-04-02 21:42:10	6	de	2016-04-02 21:41:16	2016-04-02 21:42:10	DP	28	2	7	2	1	1	2	1	1	A1	An der Fragestellung vorbei geschrieben	0
97		2016-04-02 21:43:01	6	de	2016-04-02 21:42:13	2016-04-02 21:43:01	DP	29	2	3	3	1	1	4	2	2	A2		0
98		2016-04-02 21:43:45	6	de	2016-04-02 21:43:16	2016-04-02 21:43:45	DP	30	10	10	10	10	10	10	10	10	A5		1
99		2016-04-02 21:46:04	6	de	2016-04-02 21:44:04	2016-04-02 21:46:04	DP	31	5	5	5	5	5	4	4	4	A2		0
100		2016-04-02 21:47:09	6	de	2016-04-02 21:46:09	2016-04-02 21:47:09	DP	32	6	4	1	1	1	2	1	1	A1		0
101		2016-04-02 21:53:44	6	de	2016-04-02 21:48:59	2016-04-02 21:53:44	DP	33	10	10	10	7	10	10	10	10	A5		1
102		2016-04-02 21:54:15	6	de	2016-04-02 21:53:47	2016-04-02 21:54:15	DP	34	10	10	10	10	10	10	10	10	A5		1
103		2016-04-02 21:56:20	6	de	2016-04-02 21:54:18	2016-04-02 21:56:20	DP	35	10	10	10	10	10	10	10	10	A5		1
104		2016-04-02 21:57:15	6	de	2016-04-02 21:56:28	2016-04-02 21:57:14	DP	36	1	3	2	1	1	1	1	1	A2		0
105		2016-04-02 21:58:10	6	de	2016-04-02 21:57:18	2016-04-02 21:58:10	DP	37	10	10	10	3	10	10	10	10	A4	Bisschen zu viel "fett" geschrieben	1
106		2016-04-02 21:59:01	6	de	2016-04-02 21:58:14	2016-04-02 21:59:01	DP	38	10	10	10	10	10	10	10	10	A5		1
107		2016-04-02 22:00:22	6	de	2016-04-02 21:59:05	2016-04-02 22:00:22	DP	39	10	10	10	10	10	10	10	10	A5		1
108		2016-04-02 22:02:14	6	de	2016-04-02 22:00:25	2016-04-02 22:02:14	DP	40	10	10	10	10	10	10	10	10	A5		1
109		2016-04-02 22:03:04	6	de	2016-04-02 22:02:18	2016-04-02 22:03:04	DP	41	4	4	4	2	1	1	4	4	A3		0
110		2016-04-02 22:09:10	6	de	2016-04-02 22:03:09	2016-04-02 22:09:10	DP	42	10	10	10	7	10	10	10	10	A4	Gliederung ist topDie Hervorhebung durch "fett" fehlt mir zu den klinischen Fragestellungen	1
111		2016-04-02 22:10:06	6	de	2016-04-02 22:09:14	2016-04-02 22:10:06	DP	43	10	10	10	10	10	10	10	10	A5		1
112		2016-04-02 22:10:40	6	de	2016-04-02 22:10:21	2016-04-02 22:10:40	DP	44	10	10	10	10	10	10	10	10	A5		1
113		2016-04-02 22:11:42	6	de	2016-04-02 22:10:44	2016-04-02 22:11:42	DP	45	1	2	1	1	3	2	1	1	A1	völlig konfus formuliert	0
114		2016-04-02 22:14:13	6	de	2016-04-02 22:11:46	2016-04-02 22:14:13	DP	46	4	4	3	3	2	3	3	2	A1		0
115		2016-04-02 22:15:37	6	de	2016-04-02 22:14:17	2016-04-02 22:15:37	DP	47	10	10	10	10	10	10	10	10	A5		1
116		2016-04-02 22:16:29	6	de	2016-04-02 22:15:41	2016-04-02 22:16:29	DP	48	10	10	2	1	1	7	8	2	A3	Ein wenig zu knapp	0
117		2016-04-02 22:17:46	6	de	2016-04-02 22:16:37	2016-04-02 22:17:46	DP	49	5	5	2	1	1	6	2	2	A2		0
118		2016-04-02 22:18:37	6	de	2016-04-02 22:17:59	2016-04-02 22:18:37	DP	50	5	5	2	1	2	2	1	2	A1		0
119		2016-04-02 22:19:36	6	de	2016-04-02 22:18:41	2016-04-02 22:19:36	DP	51	1	1	1	1	1	1	1	1	A1	Rechtschreibfehler sind ABSOLUT INAKZEPTABEL	0
120		2016-04-02 22:20:19	6	de	2016-04-02 22:19:54	2016-04-02 22:20:19	DP	52	10	10	10	10	10	10	10	10	A5		1
121		2016-04-02 22:21:02	6	de	2016-04-02 22:20:23	2016-04-02 22:21:02	DP	53	4	2	1	1	1	3	1	1	A1		0
122		2016-04-02 22:21:40	6	de	2016-04-02 22:21:05	2016-04-02 22:21:40	DP	54	10	10	10	10	10	10	10	10	A5		1
123		2016-04-02 22:22:24	6	de	2016-04-02 22:21:45	2016-04-02 22:22:24	DP	55	10	10	10	10	10	10	10	10	A5		1
124		2016-04-02 22:23:07	6	de	2016-04-02 22:22:28	2016-04-02 22:23:07	DP	56	5	4	1	1	1	1	5	2	A2		0
125		2016-04-02 22:23:46	6	de	2016-04-02 22:23:10	2016-04-02 22:23:46	DP	57	10	10	10	10	10	10	10	10	A5		1
126		2016-04-02 22:24:23	6	de	2016-04-02 22:23:50	2016-04-02 22:24:23	DP	58	10	10	10	10	10	10	10	10	A5		1
127		2016-04-02 22:24:59	6	de	2016-04-02 22:24:26	2016-04-02 22:24:59	DP	59	10	10	10	10	10	10	10	10	A5		1
128		2016-04-02 22:25:39	6	de	2016-04-02 22:25:02	2016-04-02 22:25:39	DP	60	6	6	1	1	1	1	7	1	A3		0
129		2016-04-02 22:26:40	6	de	2016-04-02 22:25:42	2016-04-02 22:26:40	DP	61	10	10	10	10	10	10	10	10	A5		1
130		2016-04-02 22:28:19	6	de	2016-04-02 22:26:44	2016-04-02 22:28:19	DP	62	6	6	2	1	5	2	5	2	A3	Der Fragebogen enthält nicht 7 Fragen, sondern 9 Multiple Choice und eine frei zu beantwortende Frage.	0
